# Supplementary material for: Analytical and Clinical Assessment of a Portable, Isothermal Recombinase Polymerase Amplification (RPA) Assay for the Molecular Diagnosis of Urogenital Schistosomiasis
Source: Molecules. 2020 Sep 11;25(18):4175. doi: 10.3390/molecules25184175 (PMC7570534; doi:10.3390/molecules25184175)
Supplement: Supplementary file 1 [file molecules-25-04175-s001.xlsx]

## Sheet: RPA 180 (2x egg counts + ddH2O)
Sample	UEM	Egg Count Mean	Egg Count Category	UEM	RPA_Final	Outcome
U1	1	52.5	High	1	1	True Positive	ddH2O samples
U2	1	28.5	Low	1	1	True Positive
U3	1	229	High	1	1	True Positive
U4	1	276	High	1	1	True Positive
U5	0	0	NA	0	0	True Negative
U6	1	13	Low	1	1	True Positive
U7	1	21.5	Low	1	1	True Positive
U8	1	2.5	Ultra Low	1	1	True Positive
U9	1	12	Low	1	1	True Positive
U10	1	1	Ultra Low	1	1	True Positive
U11	1	0.5	Ultra Low	1	1	True Positive
U12	1	32	Low	1	1	True Positive
U13	0	0	NA	0	1	False Positive
U14	1	1	Ultra Low	1	1	True Positive
U15	1	463	Ultra High	1	1	True Positive
U16	1	0.5	Ultra Low	1	1	True Positive
U17	1	1	Ultra Low	1	1	True Positive
U18	1	3	Ultra Low	1	1	True Positive
U19	1	0.5	Ultra Low	1	1	True Positive
U20	0	0	NA	0	0	True Negative
U21	1	6	Ultra Low	1	1	True Positive
U22	1	62	Low	1	1	True Positive
U23	1	14.5	Low	1	1	True Positive
U24	1	1275	Ultra High	1	1	True Positive
U25	1	10.5	Low	1	1	True Positive
U26	0	0	NA	0	0	True Negative
U27	1	1	Ultra Low	1	1	True Positive
U29	1	20.5	Low	1	1	True Positive
U30	1	5.5	Ultra Low	1	1	True Positive
U31	1	2.5	Ultra Low	1	1	True Positive
U33	1	0.5	Ultra Low	1	1	True Positive
U34	1	0.5	Ultra Low	1	0	False Negative
U35	1	19	Low	1	1	True Positive
U36	1	2.5	Ultra Low	1	1	True Positive
U37	1	6.5	Ultra Low	1	1	True Positive
U38	1	0.5	Ultra Low	1	1	True Positive
U39	1	875	Ultra High	1	1	True Positive
U40	0	0	NA	0	0	True Negative
U41	1	357	High	1	1	True Positive
U42	1	0.5	Ultra Low	1	1	True Positive
U43	1	4	Ultra Low	1	1	True Positive
U44	1	5	Ultra Low	1	1	True Positive
U45	1	1	Ultra Low	1	1	True Positive
U46	1	189	High	1	1	True Positive
U48	0	0	NA	0	1	False Positive
U50	1	1.5	Ultra Low	1	1	True Positive
U51	1	435	Ultra High	1	1	True Positive
U52	1	1.5	Ultra Low	1	1	True Positive
U53	1	159	High	1	1	True Positive
U54	1	1013	Ultra High	1	1	True Positive
U55	1	6.5	Ultra Low	1	1	True Positive
U56	1	3	Ultra Low	1	1	True Positive
U57	1	3	Ultra Low	1	0	False Negative
U58	1	83.5	High	1	1	True Positive
U59	1	19	Low	1	0	False Negative
U60	1	31	Low	1	1	True Positive
U61	1	796.5	Ultra High	1	1	True Positive
U62	1	1.5	Ultra Low	1	1	True Positive
U63	1	1	Ultra Low	1	1	True Positive
U64	1	0.5	Ultra Low	1	1	True Positive
U66	1	4.5	Ultra Low	1	1	True Positive
U67	1	3.5	Ultra Low	1	1	True Positive
U68	0	0	NA	0	0	True Negative
U69	1	4	Ultra Low	1	1	True Positive
U70	1	3	Ultra Low	1	0	False Negative
U71	1	25.5	Low	1	1	True Positive
U72	1	374.5	High	1	1	True Positive
U73	1	13	Low	1	1	True Positive
U74	1	43.5	Low	1	1	True Positive
U76	1	91	High	1	1	True Positive
U77	1	99	High	1	1	True Positive
U78	1	65.5	High	1	1	True Positive
U79	1	203	High	1	1	True Positive
U80	1	7.5	Ultra Low	1	1	True Positive
U82	1	22	Low	1	1	True Positive
U83	1	516	Ultra High	1	1	True Positive
U84	1	22.5	Low	1	1	True Positive
U85	1	4.5	Ultra Low	1	1	True Positive
U86	1	1.5	Ultra Low	1	0	False Negative
U87	1	13.5	Low	1	1	True Positive
U88	1	21.5	Low	1	1	True Positive
U89	1	23	Low	1	1	True Positive
U90	1	67	High	1	1	True Positive
U91	1	4.5	Ultra Low	1	1	True Positive
U92	1	43.5	Low	1	1	True Positive
U93	1	3.5	Ultra Low	1	1	True Positive
U94	0	0	NA	0	0	True Negative
U95	0	0	NA	0	0	True Negative
U96	0	0	NA	0	0	True Negative
U97	0	0	NA	0	0	True Negative
U98	0	0	NA	0	0	True Negative
U99	0	0	NA	0	0	True Negative
U100	0	0	NA	0	0	True Negative
U101	0	0	NA	0	0	True Negative
U102	0	0	NA	0	0	True Negative
U103	0	0	NA	0	0	True Negative
U104	1	6	Ultra Low	1	1	True Positive
U106	1	82.5	High	1	1	True Positive
U107	1	249.5	High	1	1	True Positive
U108	1	5	Ultra Low	1	1	True Positive
U109	1	625	Ultra High	1	1	True Positive
U110	0	0	NA	0	0	True Negative
U111	1	158.5	High	1	1	True Positive
U112	1	621	Ultra High	1	1	True Positive
U113	1	6	Ultra Low	1	1	True Positive
U115	1	21	Low	1	1	True Positive
U116	1	23.5	Low	1	1	True Positive
U117	1	3	Ultra Low	1	1	True Positive
U118	1	10.5	Low	1	1	True Positive
U119	1	1	Ultra Low	1	1	True Positive
U120	1	2	Ultra Low	1	1	True Positive
U121	1	31.5	Low	1	1	True Positive
U122	1	27.5	Low	1	1	True Positive
U123	1	11	Low	1	1	True Positive
U124	1	30	Low	1	1	True Positive
U125	1	6.5	Ultra Low	1	1	True Positive
U126	1	13	Low	1	1	True Positive
U128	1	116	High	1	1	True Positive
U129	1	4	Ultra Low	1	0	False Negative
U130	1	3.5	Ultra Low	1	1	True Positive
U131	1	61.5	High	1	1	True Positive
U132	0	0	NA	0	0	True Negative
U133	1	2	Ultra Low	1	1	True Positive
U135	1	12	Low	1	1	True Positive
U136	1	3	Ultra Low	1	0	False Negative
U137	1	5	Ultra Low	1	1	True Positive
U138	1	11.5	Low	1	1	True Positive
U139	1	11	Low	1	1	True Positive
U141	1	14.5	Low	1	1	True Positive
U142	1	32	Low	1	1	True Positive
U144	1	6	Ultra Low	1	1	True Positive
U145	1	14.5	Low	1	1	True Positive
U147	1	77.5	High	1	1	True Positive
U148	1	18	Low	1	0	False Negative
U149	1	34.5	Low	1	1	True Positive
U150	0	0	NA	0	0	True Negative
U151	1	2	Ultra Low	1	1	True Positive
U152	1	2.5	Ultra Low	1	1	True Positive
U153	1	9.5	Low	1	0	False Negative
U154	1	9	Ultra Low	1	1	True Positive
U155	1	20	Low	1	1	True Positive
U156	1	9	Ultra Low	1	1	True Positive
U157	1	187.5	High	1	0	False Negative
U158	1	34	Low	1	1	True Positive
U160	1	16	Low	1	1	True Positive
U161	1	12	Low	1	1	True Positive
U162	1	6	Ultra Low	1	1	True Positive
U163	1	6.5	Ultra Low	1	1	True Positive
U164	1	12.5	Low	1	1	True Positive
U165	1	11.5	Low	1	1	True Positive
U167	1	50	High	1	1	True Positive
U168	0	0	NA	0	1	False Positive
U170	1	272.5	High	1	1	True Positive
U171	1	31	Low	1	1	True Positive
U172	1	17.5	Low	1	1	True Positive
U173	1	5	Ultra Low	1	1	True Positive
U174	1	7	Ultra Low	1	1	True Positive
U176	1	31	Low	1	1	True Positive
U177	1	81.5	High	1	1	True Positive
U178	1	5	Ultra Low	1	1	True Positive
U179	1	3	Ultra Low	1	1	True Positive
U180	1	3.5	Ultra Low	1	1	True Positive
U181	1	20	Low	1	1	True Positive
U182	1	265	High	1	1	True Positive
U183	1	7.5	Ultra Low	1	1	True Positive
U184	1	25.5	Low	1	1	True Positive
U185	1	35.5	Low	1	1	True Positive
U188	1	116	High	1	1	True Positive
U189	0	0	NA	0	0	True Negative
U190	1	137.5	High	1	1	True Positive
U191	1	106.5	High	1	1	True Positive
U192	1	6.5	Ultra Low	1	1	True Positive
U193	1	3.5	Ultra Low	1	1	True Positive
U194	1	3.5	Ultra Low	1	1	True Positive
U195	1	12.5	Low	1	1	True Positive
U196	1	6	Ultra Low	1	1	True Positive
U197	1	0.5	Ultra Low	1	1	True Positive
U198	1	13	Low	1	1	True Positive
U199	1	3.5	Ultra Low	1	1	True Positive
U200	1	6.5	Ultra Low	1	1	True Positive

## Sheet: RPA 168 (2x egg counts)
Sample	UEM	Egg Count Mean	Egg Count Category	UEM	RPA_Final	Outcome
U1	1	52.5	High	1	1	True Positive
U2	1	28.5	Low	1	1	True Positive
U3	1	229	High	1	1	True Positive
U4	1	276	High	1	1	True Positive
U6	1	13	Low	1	1	True Positive
U7	1	21.5	Low	1	1	True Positive
U8	1	2.5	Ultra Low	1	1	True Positive
U9	1	12	Low	1	1	True Positive
U10	1	1	Ultra Low	1	1	True Positive
U11	1	0.5	Ultra Low	1	1	True Positive
U12	1	32	Low	1	1	True Positive
U14	1	1	Ultra Low	1	1	True Positive
U15	1	463	Ultra High	1	1	True Positive
U16	1	0.5	Ultra Low	1	1	True Positive
U17	1	1	Ultra Low	1	1	True Positive
U18	1	3	Ultra Low	1	1	True Positive
U19	1	0.5	Ultra Low	1	1	True Positive
U21	1	6	Ultra Low	1	1	True Positive
U22	1	62	Low	1	1	True Positive
U23	1	14.5	Low	1	1	True Positive
U24	1	1275	Ultra High	1	1	True Positive
U25	1	10.5	Low	1	1	True Positive
U27	1	1	Ultra Low	1	1	True Positive
U29	1	20.5	Low	1	1	True Positive
U30	1	5.5	Ultra Low	1	1	True Positive
U31	1	2.5	Ultra Low	1	1	True Positive
U33	1	0.5	Ultra Low	1	1	True Positive
U34	1	0.5	Ultra Low	1	0	False Negative
U35	1	19	Low	1	1	True Positive
U36	1	2.5	Ultra Low	1	1	True Positive
U37	1	6.5	Ultra Low	1	1	True Positive
U38	1	0.5	Ultra Low	1	1	True Positive
U39	1	875	Ultra High	1	1	True Positive
U41	1	357	High	1	1	True Positive
U42	1	0.5	Ultra Low	1	1	True Positive
U43	1	4	Ultra Low	1	1	True Positive
U44	1	5	Ultra Low	1	1	True Positive
U45	1	1	Ultra Low	1	1	True Positive
U46	1	189	High	1	1	True Positive
U50	1	1.5	Ultra Low	1	1	True Positive
U51	1	435	Ultra High	1	1	True Positive
U52	1	1.5	Ultra Low	1	1	True Positive
U53	1	159	High	1	1	True Positive
U54	1	1013	Ultra High	1	1	True Positive
U55	1	6.5	Ultra Low	1	1	True Positive
U56	1	3	Ultra Low	1	1	True Positive
U57	1	3	Ultra Low	1	0	False Negative
U58	1	83.5	High	1	1	True Positive
U59	1	19	Low	1	0	False Negative
U60	1	31	Low	1	1	True Positive
U61	1	796.5	Ultra High	1	1	True Positive
U62	1	1.5	Ultra Low	1	1	True Positive
U63	1	1	Ultra Low	1	1	True Positive
U64	1	0.5	Ultra Low	1	1	True Positive
U66	1	4.5	Ultra Low	1	1	True Positive
U67	1	3.5	Ultra Low	1	1	True Positive
U69	1	4	Ultra Low	1	1	True Positive
U70	1	3	Ultra Low	1	0	False Negative
U71	1	25.5	Low	1	1	True Positive
U72	1	374.5	High	1	1	True Positive
U73	1	13	Low	1	1	True Positive
U74	1	43.5	Low	1	1	True Positive
U76	1	91	High	1	1	True Positive
U77	1	99	High	1	1	True Positive
U78	1	65.5	High	1	1	True Positive
U79	1	203	High	1	1	True Positive
U80	1	7.5	Ultra Low	1	1	True Positive
U82	1	22	Low	1	1	True Positive
U83	1	516	Ultra High	1	1	True Positive
U84	1	22.5	Low	1	1	True Positive
U85	1	4.5	Ultra Low	1	1	True Positive
U86	1	1.5	Ultra Low	1	0	False Negative
U87	1	13.5	Low	1	1	True Positive
U88	1	21.5	Low	1	1	True Positive
U89	1	23	Low	1	1	True Positive
U90	1	67	High	1	1	True Positive
U91	1	4.5	Ultra Low	1	1	True Positive
U92	1	43.5	Low	1	1	True Positive
U93	1	3.5	Ultra Low	1	1	True Positive
U94	0	0	Negative	0	0	True Negative
U95	0	0	Negative	0	0	True Negative
U96	0	0	Negative	0	0	True Negative
U97	0	0	Negative	0	0	True Negative
U98	0	0	Negative	0	0	True Negative
U99	0	0	Negative	0	0	True Negative
U100	0	0	Negative	0	0	True Negative
U101	0	0	Negative	0	0	True Negative
U102	0	0	Negative	0	0	True Negative
U103	0	0	Negative	0	0	True Negative
U104	1	6	Ultra Low	1	1	True Positive
U106	1	82.5	High	1	1	True Positive
U107	1	249.5	High	1	1	True Positive
U108	1	5	Ultra Low	1	1	True Positive
U109	1	625	Ultra High	1	1	True Positive
U111	1	158.5	High	1	1	True Positive
U112	1	621	Ultra High	1	1	True Positive
U113	1	6	Ultra Low	1	1	True Positive
U115	1	21	Low	1	1	True Positive
U116	1	23.5	Low	1	1	True Positive
U117	1	3	Ultra Low	1	1	True Positive
U118	1	10.5	Low	1	1	True Positive
U119	1	1	Ultra Low	1	1	True Positive
U120	1	2	Ultra Low	1	1	True Positive
U121	1	31.5	Low	1	1	True Positive
U122	1	27.5	Low	1	1	True Positive
U123	1	11	Low	1	1	True Positive
U124	1	30	Low	1	1	True Positive
U125	1	6.5	Ultra Low	1	1	True Positive
U126	1	13	Low	1	1	True Positive
U128	1	116	High	1	1	True Positive
U129	1	4	Ultra Low	1	0	False Negative
U130	1	3.5	Ultra Low	1	1	True Positive
U131	1	61.5	High	1	1	True Positive
U133	1	2	Ultra Low	1	1	True Positive
U135	1	12	Low	1	1	True Positive
U136	1	3	Ultra Low	1	0	False Negative
U137	1	5	Ultra Low	1	1	True Positive
U138	1	11.5	Low	1	1	True Positive
U139	1	11	Low	1	1	True Positive
U141	1	14.5	Low	1	1	True Positive
U142	1	32	Low	1	1	True Positive
U144	1	6	Ultra Low	1	1	True Positive
U145	1	14.5	Low	1	1	True Positive
U147	1	77.5	High	1	1	True Positive
U148	1	18	Low	1	0	False Negative
U149	1	34.5	Low	1	1	True Positive
U151	1	2	Ultra Low	1	1	True Positive
U152	1	2.5	Ultra Low	1	1	True Positive
U153	1	9.5	Low	1	0	False Negative
U154	1	9	Ultra Low	1	1	True Positive
U155	1	20	Low	1	1	True Positive
U156	1	9	Ultra Low	1	1	True Positive
U157	1	187.5	High	1	0	False Negative
U158	1	34	Low	1	1	True Positive
U160	1	16	Low	1	1	True Positive
U161	1	12	Low	1	1	True Positive
U162	1	6	Ultra Low	1	1	True Positive
U163	1	6.5	Ultra Low	1	1	True Positive
U164	1	12.5	Low	1	1	True Positive
U165	1	11.5	Low	1	1	True Positive
U167	1	50	High	1	1	True Positive
U170	1	272.5	High	1	1	True Positive
U171	1	31	Low	1	1	True Positive
U172	1	17.5	Low	1	1	True Positive
U173	1	5	Ultra Low	1	1	True Positive
U174	1	7	Ultra Low	1	1	True Positive
U176	1	31	Low	1	1	True Positive
U177	1	81.5	High	1	1	True Positive
U178	1	5	Ultra Low	1	1	True Positive
U179	1	3	Ultra Low	1	1	True Positive
U180	1	3.5	Ultra Low	1	1	True Positive
U181	1	20	Low	1	1	True Positive
U182	1	265	High	1	1	True Positive
U183	1	7.5	Ultra Low	1	1	True Positive
U184	1	25.5	Low	1	1	True Positive
U185	1	35.5	Low	1	1	True Positive
U188	1	116	High	1	1	True Positive
U190	1	137.5	High	1	1	True Positive
U191	1	106.5	High	1	1	True Positive
U192	1	6.5	Ultra Low	1	1	True Positive
U193	1	3.5	Ultra Low	1	1	True Positive
U194	1	3.5	Ultra Low	1	1	True Positive
U195	1	12.5	Low	1	1	True Positive
U196	1	6	Ultra Low	1	1	True Positive
U197	1	0.5	Ultra Low	1	1	True Positive
U198	1	13	Low	1	1	True Positive
U199	1	3.5	Ultra Low	1	1	True Positive
U200	1	6.5	Ultra Low	1	1	True Positive

## Sheet: Ultra High
Sample	UEM	Egg Count Mean	Egg Count Category	UEM	RPA_Final	Outcome
U1	1	52.5	High	1	1	True Positive
U2	1	28.5	Low	1	1	True Positive
U3	1	229	High	1	1	True Positive
U4	1	276	High	1	1	True Positive
U6	1	13	Low	1	1	True Positive
U7	1	21.5	Low	1	1	True Positive
U8	1	2.5	Ultra Low	1	1	True Positive
U9	1	12	Low	1	1	True Positive
U10	1	1	Ultra Low	1	1	True Positive
U11	1	0.5	Ultra Low	1	1	True Positive
U12	1	32	Low	1	1	True Positive
U14	1	1	Ultra Low	1	1	True Positive
U15	1	463	Ultra High	1	1	True Positive
U16	1	0.5	Ultra Low	1	1	True Positive
U17	1	1	Ultra Low	1	1	True Positive
U18	1	3	Ultra Low	1	1	True Positive
U19	1	0.5	Ultra Low	1	1	True Positive
U21	1	6	Ultra Low	1	1	True Positive
U22	1	62	Low	1	1	True Positive
U23	1	14.5	Low	1	1	True Positive
U24	1	1275	Ultra High	1	1	True Positive
U25	1	10.5	Low	1	1	True Positive
U27	1	1	Ultra Low	1	1	True Positive
U29	1	20.5	Low	1	1	True Positive
U30	1	5.5	Ultra Low	1	1	True Positive
U31	1	2.5	Ultra Low	1	1	True Positive
U33	1	0.5	Ultra Low	1	1	True Positive
U34	1	0.5	Ultra Low	1	0	False Negative
U35	1	19	Low	1	1	True Positive
U36	1	2.5	Ultra Low	1	1	True Positive
U37	1	6.5	Ultra Low	1	1	True Positive
U38	1	0.5	Ultra Low	1	1	True Positive
U39	1	875	Ultra High	1	1	True Positive
U41	1	357	High	1	1	True Positive
U42	1	0.5	Ultra Low	1	1	True Positive
U43	1	4	Ultra Low	1	1	True Positive
U44	1	5	Ultra Low	1	1	True Positive
U45	1	1	Ultra Low	1	1	True Positive
U46	1	189	High	1	1	True Positive
U50	1	1.5	Ultra Low	1	1	True Positive
U51	1	435	Ultra High	1	1	True Positive
U52	1	1.5	Ultra Low	1	1	True Positive
U53	1	159	High	1	1	True Positive
U54	1	1013	Ultra High	1	1	True Positive
U55	1	6.5	Ultra Low	1	1	True Positive
U56	1	3	Ultra Low	1	1	True Positive
U57	1	3	Ultra Low	1	0	False Negative
U58	1	83.5	High	1	1	True Positive
U59	1	19	Low	1	0	False Negative
U60	1	31	Low	1	1	True Positive
U61	1	796.5	Ultra High	1	1	True Positive
U62	1	1.5	Ultra Low	1	1	True Positive
U63	1	1	Ultra Low	1	1	True Positive
U64	1	0.5	Ultra Low	1	1	True Positive
U66	1	4.5	Ultra Low	1	1	True Positive
U67	1	3.5	Ultra Low	1	1	True Positive
U69	1	4	Ultra Low	1	1	True Positive
U70	1	3	Ultra Low	1	0	False Negative
U71	1	25.5	Low	1	1	True Positive
U72	1	374.5	High	1	1	True Positive
U73	1	13	Low	1	1	True Positive
U74	1	43.5	Low	1	1	True Positive
U76	1	91	High	1	1	True Positive
U77	1	99	High	1	1	True Positive
U78	1	65.5	High	1	1	True Positive
U79	1	203	High	1	1	True Positive
U80	1	7.5	Ultra Low	1	1	True Positive
U82	1	22	Low	1	1	True Positive
U83	1	516	Ultra High	1	1	True Positive
U84	1	22.5	Low	1	1	True Positive
U85	1	4.5	Ultra Low	1	1	True Positive
U86	1	1.5	Ultra Low	1	0	False Negative
U87	1	13.5	Low	1	1	True Positive
U88	1	21.5	Low	1	1	True Positive
U89	1	23	Low	1	1	True Positive
U90	1	67	High	1	1	True Positive
U91	1	4.5	Ultra Low	1	1	True Positive
U92	1	43.5	Low	1	1	True Positive
U93	1	3.5	Ultra Low	1	1	True Positive
U94	0	0	Negative	0	0	True Negative
U95	0	0	Negative	0	0	True Negative
U96	0	0	Negative	0	0	True Negative
U97	0	0	Negative	0	0	True Negative
U98	0	0	Negative	0	0	True Negative
U99	0	0	Negative	0	0	True Negative
U100	0	0	Negative	0	0	True Negative
U101	0	0	Negative	0	0	True Negative
U102	0	0	Negative	0	0	True Negative
U103	0	0	Negative	0	0	True Negative
U104	1	6	Ultra Low	1	1	True Positive
U106	1	82.5	High	1	1	True Positive
U107	1	249.5	High	1	1	True Positive
U108	1	5	Ultra Low	1	1	True Positive
U109	1	625	Ultra High	1	1	True Positive
U111	1	158.5	High	1	1	True Positive
U112	1	621	Ultra High	1	1	True Positive
U113	1	6	Ultra Low	1	1	True Positive
U115	1	21	Low	1	1	True Positive
U116	1	23.5	Low	1	1	True Positive
U117	1	3	Ultra Low	1	1	True Positive
U118	1	10.5	Low	1	1	True Positive
U119	1	1	Ultra Low	1	1	True Positive
U120	1	2	Ultra Low	1	1	True Positive
U121	1	31.5	Low	1	1	True Positive
U122	1	27.5	Low	1	1	True Positive
U123	1	11	Low	1	1	True Positive
U124	1	30	Low	1	1	True Positive
U125	1	6.5	Ultra Low	1	1	True Positive
U126	1	13	Low	1	1	True Positive
U128	1	116	High	1	1	True Positive
U129	1	4	Ultra Low	1	0	False Negative
U130	1	3.5	Ultra Low	1	1	True Positive
U131	1	61.5	High	1	1	True Positive
U133	1	2	Ultra Low	1	1	True Positive
U135	1	12	Low	1	1	True Positive
U136	1	3	Ultra Low	1	0	False Negative
U137	1	5	Ultra Low	1	1	True Positive
U138	1	11.5	Low	1	1	True Positive
U139	1	11	Low	1	1	True Positive
U141	1	14.5	Low	1	1	True Positive
U142	1	32	Low	1	1	True Positive
U144	1	6	Ultra Low	1	1	True Positive
U145	1	14.5	Low	1	1	True Positive
U147	1	77.5	High	1	1	True Positive
U148	1	18	Low	1	0	False Negative
U149	1	34.5	Low	1	1	True Positive
U151	1	2	Ultra Low	1	1	True Positive
U152	1	2.5	Ultra Low	1	1	True Positive
U153	1	9.5	Low	1	0	False Negative
U154	1	9	Ultra Low	1	1	True Positive
U155	1	20	Low	1	1	True Positive
U156	1	9	Ultra Low	1	1	True Positive
U157	1	187.5	High	1	0	False Negative
U158	1	34	Low	1	1	True Positive
U160	1	16	Low	1	1	True Positive
U161	1	12	Low	1	1	True Positive
U162	1	6	Ultra Low	1	1	True Positive
U163	1	6.5	Ultra Low	1	1	True Positive
U164	1	12.5	Low	1	1	True Positive
U165	1	11.5	Low	1	1	True Positive
U167	1	50	High	1	1	True Positive
U170	1	272.5	High	1	1	True Positive
U171	1	31	Low	1	1	True Positive
U172	1	17.5	Low	1	1	True Positive
U173	1	5	Ultra Low	1	1	True Positive
U174	1	7	Ultra Low	1	1	True Positive
U176	1	31	Low	1	1	True Positive
U177	1	81.5	High	1	1	True Positive
U178	1	5	Ultra Low	1	1	True Positive
U179	1	3	Ultra Low	1	1	True Positive
U180	1	3.5	Ultra Low	1	1	True Positive
U181	1	20	Low	1	1	True Positive
U182	1	265	High	1	1	True Positive
U183	1	7.5	Ultra Low	1	1	True Positive
U184	1	25.5	Low	1	1	True Positive
U185	1	35.5	Low	1	1	True Positive
U188	1	116	High	1	1	True Positive
U190	1	137.5	High	1	1	True Positive
U191	1	106.5	High	1	1	True Positive
U192	1	6.5	Ultra Low	1	1	True Positive
U193	1	3.5	Ultra Low	1	1	True Positive
U194	1	3.5	Ultra Low	1	1	True Positive
U195	1	12.5	Low	1	1	True Positive
U196	1	6	Ultra Low	1	1	True Positive
U197	1	0.5	Ultra Low	1	1	True Positive
U198	1	13	Low	1	1	True Positive
U199	1	3.5	Ultra Low	1	1	True Positive
U200	1	6.5	Ultra Low	1	1	True Positive

## Sheet: High
Sample	UEM	Egg Count Mean	Egg Count Category	UEM	RPA_Final	Outcome
U1	1	52.5	High	1	1	True Positive
U2	1	28.5	Low	1	1	True Positive
U3	1	229	High	1	1	True Positive
U4	1	276	High	1	1	True Positive
U6	1	13	Low	1	1	True Positive
U7	1	21.5	Low	1	1	True Positive
U8	1	2.5	Ultra Low	1	1	True Positive
U9	1	12	Low	1	1	True Positive
U10	1	1	Ultra Low	1	1	True Positive
U11	1	0.5	Ultra Low	1	1	True Positive
U12	1	32	Low	1	1	True Positive
U14	1	1	Ultra Low	1	1	True Positive
U15	1	463	Ultra High	1	1	True Positive
U16	1	0.5	Ultra Low	1	1	True Positive
U17	1	1	Ultra Low	1	1	True Positive
U18	1	3	Ultra Low	1	1	True Positive
U19	1	0.5	Ultra Low	1	1	True Positive
U21	1	6	Ultra Low	1	1	True Positive
U22	1	62	Low	1	1	True Positive
U23	1	14.5	Low	1	1	True Positive
U24	1	1275	Ultra High	1	1	True Positive
U25	1	10.5	Low	1	1	True Positive
U27	1	1	Ultra Low	1	1	True Positive
U29	1	20.5	Low	1	1	True Positive
U30	1	5.5	Ultra Low	1	1	True Positive
U31	1	2.5	Ultra Low	1	1	True Positive
U33	1	0.5	Ultra Low	1	1	True Positive
U34	1	0.5	Ultra Low	1	0	False Negative
U35	1	19	Low	1	1	True Positive
U36	1	2.5	Ultra Low	1	1	True Positive
U37	1	6.5	Ultra Low	1	1	True Positive
U38	1	0.5	Ultra Low	1	1	True Positive
U39	1	875	Ultra High	1	1	True Positive
U41	1	357	High	1	1	True Positive
U42	1	0.5	Ultra Low	1	1	True Positive
U43	1	4	Ultra Low	1	1	True Positive
U44	1	5	Ultra Low	1	1	True Positive
U45	1	1	Ultra Low	1	1	True Positive
U46	1	189	High	1	1	True Positive
U50	1	1.5	Ultra Low	1	1	True Positive
U51	1	435	Ultra High	1	1	True Positive
U52	1	1.5	Ultra Low	1	1	True Positive
U53	1	159	High	1	1	True Positive
U54	1	1013	Ultra High	1	1	True Positive
U55	1	6.5	Ultra Low	1	1	True Positive
U56	1	3	Ultra Low	1	1	True Positive
U57	1	3	Ultra Low	1	0	False Negative
U58	1	83.5	High	1	1	True Positive
U59	1	19	Low	1	0	False Negative
U60	1	31	Low	1	1	True Positive
U61	1	796.5	Ultra High	1	1	True Positive
U62	1	1.5	Ultra Low	1	1	True Positive
U63	1	1	Ultra Low	1	1	True Positive
U64	1	0.5	Ultra Low	1	1	True Positive
U66	1	4.5	Ultra Low	1	1	True Positive
U67	1	3.5	Ultra Low	1	1	True Positive
U69	1	4	Ultra Low	1	1	True Positive
U70	1	3	Ultra Low	1	0	False Negative
U71	1	25.5	Low	1	1	True Positive
U72	1	374.5	High	1	1	True Positive
U73	1	13	Low	1	1	True Positive
U74	1	43.5	Low	1	1	True Positive
U76	1	91	High	1	1	True Positive
U77	1	99	High	1	1	True Positive
U78	1	65.5	High	1	1	True Positive
U79	1	203	High	1	1	True Positive
U80	1	7.5	Ultra Low	1	1	True Positive
U82	1	22	Low	1	1	True Positive
U83	1	516	Ultra High	1	1	True Positive
U84	1	22.5	Low	1	1	True Positive
U85	1	4.5	Ultra Low	1	1	True Positive
U86	1	1.5	Ultra Low	1	0	False Negative
U87	1	13.5	Low	1	1	True Positive
U88	1	21.5	Low	1	1	True Positive
U89	1	23	Low	1	1	True Positive
U90	1	67	High	1	1	True Positive
U91	1	4.5	Ultra Low	1	1	True Positive
U92	1	43.5	Low	1	1	True Positive
U93	1	3.5	Ultra Low	1	1	True Positive
U94	0	0	Negative	0	0	True Negative
U95	0	0	Negative	0	0	True Negative
U96	0	0	Negative	0	0	True Negative
U97	0	0	Negative	0	0	True Negative
U98	0	0	Negative	0	0	True Negative
U99	0	0	Negative	0	0	True Negative
U100	0	0	Negative	0	0	True Negative
U101	0	0	Negative	0	0	True Negative
U102	0	0	Negative	0	0	True Negative
U103	0	0	Negative	0	0	True Negative
U104	1	6	Ultra Low	1	1	True Positive
U106	1	82.5	High	1	1	True Positive
U107	1	249.5	High	1	1	True Positive
U108	1	5	Ultra Low	1	1	True Positive
U109	1	625	Ultra High	1	1	True Positive
U111	1	158.5	High	1	1	True Positive
U112	1	621	Ultra High	1	1	True Positive
U113	1	6	Ultra Low	1	1	True Positive
U115	1	21	Low	1	1	True Positive
U116	1	23.5	Low	1	1	True Positive
U117	1	3	Ultra Low	1	1	True Positive
U118	1	10.5	Low	1	1	True Positive
U119	1	1	Ultra Low	1	1	True Positive
U120	1	2	Ultra Low	1	1	True Positive
U121	1	31.5	Low	1	1	True Positive
U122	1	27.5	Low	1	1	True Positive
U123	1	11	Low	1	1	True Positive
U124	1	30	Low	1	1	True Positive
U125	1	6.5	Ultra Low	1	1	True Positive
U126	1	13	Low	1	1	True Positive
U128	1	116	High	1	1	True Positive
U129	1	4	Ultra Low	1	0	False Negative
U130	1	3.5	Ultra Low	1	1	True Positive
U131	1	61.5	High	1	1	True Positive
U133	1	2	Ultra Low	1	1	True Positive
U135	1	12	Low	1	1	True Positive
U136	1	3	Ultra Low	1	0	False Negative
U137	1	5	Ultra Low	1	1	True Positive
U138	1	11.5	Low	1	1	True Positive
U139	1	11	Low	1	1	True Positive
U141	1	14.5	Low	1	1	True Positive
U142	1	32	Low	1	1	True Positive
U144	1	6	Ultra Low	1	1	True Positive
U145	1	14.5	Low	1	1	True Positive
U147	1	77.5	High	1	1	True Positive
U148	1	18	Low	1	0	False Negative
U149	1	34.5	Low	1	1	True Positive
U151	1	2	Ultra Low	1	1	True Positive
U152	1	2.5	Ultra Low	1	1	True Positive
U153	1	9.5	Low	1	0	False Negative
U154	1	9	Ultra Low	1	1	True Positive
U155	1	20	Low	1	1	True Positive
U156	1	9	Ultra Low	1	1	True Positive
U157	1	187.5	High	1	0	False Negative
U158	1	34	Low	1	1	True Positive
U160	1	16	Low	1	1	True Positive
U161	1	12	Low	1	1	True Positive
U162	1	6	Ultra Low	1	1	True Positive
U163	1	6.5	Ultra Low	1	1	True Positive
U164	1	12.5	Low	1	1	True Positive
U165	1	11.5	Low	1	1	True Positive
U167	1	50	High	1	1	True Positive
U170	1	272.5	High	1	1	True Positive
U171	1	31	Low	1	1	True Positive
U172	1	17.5	Low	1	1	True Positive
U173	1	5	Ultra Low	1	1	True Positive
U174	1	7	Ultra Low	1	1	True Positive
U176	1	31	Low	1	1	True Positive
U177	1	81.5	High	1	1	True Positive
U178	1	5	Ultra Low	1	1	True Positive
U179	1	3	Ultra Low	1	1	True Positive
U180	1	3.5	Ultra Low	1	1	True Positive
U181	1	20	Low	1	1	True Positive
U182	1	265	High	1	1	True Positive
U183	1	7.5	Ultra Low	1	1	True Positive
U184	1	25.5	Low	1	1	True Positive
U185	1	35.5	Low	1	1	True Positive
U188	1	116	High	1	1	True Positive
U190	1	137.5	High	1	1	True Positive
U191	1	106.5	High	1	1	True Positive
U192	1	6.5	Ultra Low	1	1	True Positive
U193	1	3.5	Ultra Low	1	1	True Positive
U194	1	3.5	Ultra Low	1	1	True Positive
U195	1	12.5	Low	1	1	True Positive
U196	1	6	Ultra Low	1	1	True Positive
U197	1	0.5	Ultra Low	1	1	True Positive
U198	1	13	Low	1	1	True Positive
U199	1	3.5	Ultra Low	1	1	True Positive
U200	1	6.5	Ultra Low	1	1	True Positive

## Sheet: Low
Sample	UEM	Egg Count Mean	Egg Count Category	UEM	RPA_Final	Outcome
U1	1	52.5	High	1	1	True Positive
U2	1	28.5	Low	1	1	True Positive
U3	1	229	High	1	1	True Positive
U4	1	276	High	1	1	True Positive
U6	1	13	Low	1	1	True Positive
U7	1	21.5	Low	1	1	True Positive
U8	1	2.5	Ultra Low	1	1	True Positive
U9	1	12	Low	1	1	True Positive
U10	1	1	Ultra Low	1	1	True Positive
U11	1	0.5	Ultra Low	1	1	True Positive
U12	1	32	Low	1	1	True Positive
U14	1	1	Ultra Low	1	1	True Positive
U15	1	463	Ultra High	1	1	True Positive
U16	1	0.5	Ultra Low	1	1	True Positive
U17	1	1	Ultra Low	1	1	True Positive
U18	1	3	Ultra Low	1	1	True Positive
U19	1	0.5	Ultra Low	1	1	True Positive
U21	1	6	Ultra Low	1	1	True Positive
U22	1	62	Low	1	1	True Positive
U23	1	14.5	Low	1	1	True Positive
U24	1	1275	Ultra High	1	1	True Positive
U25	1	10.5	Low	1	1	True Positive
U27	1	1	Ultra Low	1	1	True Positive
U29	1	20.5	Low	1	1	True Positive
U30	1	5.5	Ultra Low	1	1	True Positive
U31	1	2.5	Ultra Low	1	1	True Positive
U33	1	0.5	Ultra Low	1	1	True Positive
U34	1	0.5	Ultra Low	1	0	False Negative
U35	1	19	Low	1	1	True Positive
U36	1	2.5	Ultra Low	1	1	True Positive
U37	1	6.5	Ultra Low	1	1	True Positive
U38	1	0.5	Ultra Low	1	1	True Positive
U39	1	875	Ultra High	1	1	True Positive
U41	1	357	High	1	1	True Positive
U42	1	0.5	Ultra Low	1	1	True Positive
U43	1	4	Ultra Low	1	1	True Positive
U44	1	5	Ultra Low	1	1	True Positive
U45	1	1	Ultra Low	1	1	True Positive
U46	1	189	High	1	1	True Positive
U50	1	1.5	Ultra Low	1	1	True Positive
U51	1	435	Ultra High	1	1	True Positive
U52	1	1.5	Ultra Low	1	1	True Positive
U53	1	159	High	1	1	True Positive
U54	1	1013	Ultra High	1	1	True Positive
U55	1	6.5	Ultra Low	1	1	True Positive
U56	1	3	Ultra Low	1	1	True Positive
U57	1	3	Ultra Low	1	0	False Negative
U58	1	83.5	High	1	1	True Positive
U59	1	19	Low	1	0	False Negative
U60	1	31	Low	1	1	True Positive
U61	1	796.5	Ultra High	1	1	True Positive
U62	1	1.5	Ultra Low	1	1	True Positive
U63	1	1	Ultra Low	1	1	True Positive
U64	1	0.5	Ultra Low	1	1	True Positive
U66	1	4.5	Ultra Low	1	1	True Positive
U67	1	3.5	Ultra Low	1	1	True Positive
U69	1	4	Ultra Low	1	1	True Positive
U70	1	3	Ultra Low	1	0	False Negative
U71	1	25.5	Low	1	1	True Positive
U72	1	374.5	High	1	1	True Positive
U73	1	13	Low	1	1	True Positive
U74	1	43.5	Low	1	1	True Positive
U76	1	91	High	1	1	True Positive
U77	1	99	High	1	1	True Positive
U78	1	65.5	High	1	1	True Positive
U79	1	203	High	1	1	True Positive
U80	1	7.5	Ultra Low	1	1	True Positive
U82	1	22	Low	1	1	True Positive
U83	1	516	Ultra High	1	1	True Positive
U84	1	22.5	Low	1	1	True Positive
U85	1	4.5	Ultra Low	1	1	True Positive
U86	1	1.5	Ultra Low	1	0	False Negative
U87	1	13.5	Low	1	1	True Positive
U88	1	21.5	Low	1	1	True Positive
U89	1	23	Low	1	1	True Positive
U90	1	67	High	1	1	True Positive
U91	1	4.5	Ultra Low	1	1	True Positive
U92	1	43.5	Low	1	1	True Positive
U93	1	3.5	Ultra Low	1	1	True Positive
U94	0	0	Negative	0	0	True Negative
U95	0	0	Negative	0	0	True Negative
U96	0	0	Negative	0	0	True Negative
U97	0	0	Negative	0	0	True Negative
U98	0	0	Negative	0	0	True Negative
U99	0	0	Negative	0	0	True Negative
U100	0	0	Negative	0	0	True Negative
U101	0	0	Negative	0	0	True Negative
U102	0	0	Negative	0	0	True Negative
U103	0	0	Negative	0	0	True Negative
U104	1	6	Ultra Low	1	1	True Positive
U106	1	82.5	High	1	1	True Positive
U107	1	249.5	High	1	1	True Positive
U108	1	5	Ultra Low	1	1	True Positive
U109	1	625	Ultra High	1	1	True Positive
U111	1	158.5	High	1	1	True Positive
U112	1	621	Ultra High	1	1	True Positive
U113	1	6	Ultra Low	1	1	True Positive
U115	1	21	Low	1	1	True Positive
U116	1	23.5	Low	1	1	True Positive
U117	1	3	Ultra Low	1	1	True Positive
U118	1	10.5	Low	1	1	True Positive
U119	1	1	Ultra Low	1	1	True Positive
U120	1	2	Ultra Low	1	1	True Positive
U121	1	31.5	Low	1	1	True Positive
U122	1	27.5	Low	1	1	True Positive
U123	1	11	Low	1	1	True Positive
U124	1	30	Low	1	1	True Positive
U125	1	6.5	Ultra Low	1	1	True Positive
U126	1	13	Low	1	1	True Positive
U128	1	116	High	1	1	True Positive
U129	1	4	Ultra Low	1	0	False Negative
U130	1	3.5	Ultra Low	1	1	True Positive
U131	1	61.5	High	1	1	True Positive
U133	1	2	Ultra Low	1	1	True Positive
U135	1	12	Low	1	1	True Positive
U136	1	3	Ultra Low	1	0	False Negative
U137	1	5	Ultra Low	1	1	True Positive
U138	1	11.5	Low	1	1	True Positive
U139	1	11	Low	1	1	True Positive
U141	1	14.5	Low	1	1	True Positive
U142	1	32	Low	1	1	True Positive
U144	1	6	Ultra Low	1	1	True Positive
U145	1	14.5	Low	1	1	True Positive
U147	1	77.5	High	1	1	True Positive
U148	1	18	Low	1	0	False Negative
U149	1	34.5	Low	1	1	True Positive
U151	1	2	Ultra Low	1	1	True Positive
U152	1	2.5	Ultra Low	1	1	True Positive
U153	1	9.5	Low	1	0	False Negative
U154	1	9	Ultra Low	1	1	True Positive
U155	1	20	Low	1	1	True Positive
U156	1	9	Ultra Low	1	1	True Positive
U157	1	187.5	High	1	0	False Negative
U158	1	34	Low	1	1	True Positive
U160	1	16	Low	1	1	True Positive
U161	1	12	Low	1	1	True Positive
U162	1	6	Ultra Low	1	1	True Positive
U163	1	6.5	Ultra Low	1	1	True Positive
U164	1	12.5	Low	1	1	True Positive
U165	1	11.5	Low	1	1	True Positive
U167	1	50	High	1	1	True Positive
U170	1	272.5	High	1	1	True Positive
U171	1	31	Low	1	1	True Positive
U172	1	17.5	Low	1	1	True Positive
U173	1	5	Ultra Low	1	1	True Positive
U174	1	7	Ultra Low	1	1	True Positive
U176	1	31	Low	1	1	True Positive
U177	1	81.5	High	1	1	True Positive
U178	1	5	Ultra Low	1	1	True Positive
U179	1	3	Ultra Low	1	1	True Positive
U180	1	3.5	Ultra Low	1	1	True Positive
U181	1	20	Low	1	1	True Positive
U182	1	265	High	1	1	True Positive
U183	1	7.5	Ultra Low	1	1	True Positive
U184	1	25.5	Low	1	1	True Positive
U185	1	35.5	Low	1	1	True Positive
U188	1	116	High	1	1	True Positive
U190	1	137.5	High	1	1	True Positive
U191	1	106.5	High	1	1	True Positive
U192	1	6.5	Ultra Low	1	1	True Positive
U193	1	3.5	Ultra Low	1	1	True Positive
U194	1	3.5	Ultra Low	1	1	True Positive
U195	1	12.5	Low	1	1	True Positive
U196	1	6	Ultra Low	1	1	True Positive
U197	1	0.5	Ultra Low	1	1	True Positive
U198	1	13	Low	1	1	True Positive
U199	1	3.5	Ultra Low	1	1	True Positive
U200	1	6.5	Ultra Low	1	1	True Positive

## Sheet: Ultra Low
Sample	UEM	Egg Count Mean	Egg Count Category	UEM	RPA_Final	Outcome
U1	1	52.5	High	1	1	True Positive
U2	1	28.5	Low	1	1	True Positive
U3	1	229	High	1	1	True Positive
U4	1	276	High	1	1	True Positive
U6	1	13	Low	1	1	True Positive
U7	1	21.5	Low	1	1	True Positive
U8	1	2.5	Ultra Low	1	1	True Positive
U9	1	12	Low	1	1	True Positive
U10	1	1	Ultra Low	1	1	True Positive
U11	1	0.5	Ultra Low	1	1	True Positive
U12	1	32	Low	1	1	True Positive
U14	1	1	Ultra Low	1	1	True Positive
U15	1	463	Ultra High	1	1	True Positive
U16	1	0.5	Ultra Low	1	1	True Positive
U17	1	1	Ultra Low	1	1	True Positive
U18	1	3	Ultra Low	1	1	True Positive
U19	1	0.5	Ultra Low	1	1	True Positive
U21	1	6	Ultra Low	1	1	True Positive
U22	1	62	Low	1	1	True Positive
U23	1	14.5	Low	1	1	True Positive
U24	1	1275	Ultra High	1	1	True Positive
U25	1	10.5	Low	1	1	True Positive
U27	1	1	Ultra Low	1	1	True Positive
U29	1	20.5	Low	1	1	True Positive
U30	1	5.5	Ultra Low	1	1	True Positive
U31	1	2.5	Ultra Low	1	1	True Positive
U33	1	0.5	Ultra Low	1	1	True Positive
U34	1	0.5	Ultra Low	1	0	False Negative
U35	1	19	Low	1	1	True Positive
U36	1	2.5	Ultra Low	1	1	True Positive
U37	1	6.5	Ultra Low	1	1	True Positive
U38	1	0.5	Ultra Low	1	1	True Positive
U39	1	875	Ultra High	1	1	True Positive
U41	1	357	High	1	1	True Positive
U42	1	0.5	Ultra Low	1	1	True Positive
U43	1	4	Ultra Low	1	1	True Positive
U44	1	5	Ultra Low	1	1	True Positive
U45	1	1	Ultra Low	1	1	True Positive
U46	1	189	High	1	1	True Positive
U50	1	1.5	Ultra Low	1	1	True Positive
U51	1	435	Ultra High	1	1	True Positive
U52	1	1.5	Ultra Low	1	1	True Positive
U53	1	159	High	1	1	True Positive
U54	1	1013	Ultra High	1	1	True Positive
U55	1	6.5	Ultra Low	1	1	True Positive
U56	1	3	Ultra Low	1	1	True Positive
U57	1	3	Ultra Low	1	0	False Negative
U58	1	83.5	High	1	1	True Positive
U59	1	19	Low	1	0	False Negative
U60	1	31	Low	1	1	True Positive
U61	1	796.5	Ultra High	1	1	True Positive
U62	1	1.5	Ultra Low	1	1	True Positive
U63	1	1	Ultra Low	1	1	True Positive
U64	1	0.5	Ultra Low	1	1	True Positive
U66	1	4.5	Ultra Low	1	1	True Positive
U67	1	3.5	Ultra Low	1	1	True Positive
U69	1	4	Ultra Low	1	1	True Positive
U70	1	3	Ultra Low	1	0	False Negative
U71	1	25.5	Low	1	1	True Positive
U72	1	374.5	High	1	1	True Positive
U73	1	13	Low	1	1	True Positive
U74	1	43.5	Low	1	1	True Positive
U76	1	91	High	1	1	True Positive
U77	1	99	High	1	1	True Positive
U78	1	65.5	High	1	1	True Positive
U79	1	203	High	1	1	True Positive
U80	1	7.5	Ultra Low	1	1	True Positive
U82	1	22	Low	1	1	True Positive
U83	1	516	Ultra High	1	1	True Positive
U84	1	22.5	Low	1	1	True Positive
U85	1	4.5	Ultra Low	1	1	True Positive
U86	1	1.5	Ultra Low	1	0	False Negative
U87	1	13.5	Low	1	1	True Positive
U88	1	21.5	Low	1	1	True Positive
U89	1	23	Low	1	1	True Positive
U90	1	67	High	1	1	True Positive
U91	1	4.5	Ultra Low	1	1	True Positive
U92	1	43.5	Low	1	1	True Positive
U93	1	3.5	Ultra Low	1	1	True Positive
U94	0	0	Negative	0	0	True Negative
U95	0	0	Negative	0	0	True Negative
U96	0	0	Negative	0	0	True Negative
U97	0	0	Negative	0	0	True Negative
U98	0	0	Negative	0	0	True Negative
U99	0	0	Negative	0	0	True Negative
U100	0	0	Negative	0	0	True Negative
U101	0	0	Negative	0	0	True Negative
U102	0	0	Negative	0	0	True Negative
U103	0	0	Negative	0	0	True Negative
U104	1	6	Ultra Low	1	1	True Positive
U106	1	82.5	High	1	1	True Positive
U107	1	249.5	High	1	1	True Positive
U108	1	5	Ultra Low	1	1	True Positive
U109	1	625	Ultra High	1	1	True Positive
U111	1	158.5	High	1	1	True Positive
U112	1	621	Ultra High	1	1	True Positive
U113	1	6	Ultra Low	1	1	True Positive
U115	1	21	Low	1	1	True Positive
U116	1	23.5	Low	1	1	True Positive
U117	1	3	Ultra Low	1	1	True Positive
U118	1	10.5	Low	1	1	True Positive
U119	1	1	Ultra Low	1	1	True Positive
U120	1	2	Ultra Low	1	1	True Positive
U121	1	31.5	Low	1	1	True Positive
U122	1	27.5	Low	1	1	True Positive
U123	1	11	Low	1	1	True Positive
U124	1	30	Low	1	1	True Positive
U125	1	6.5	Ultra Low	1	1	True Positive
U126	1	13	Low	1	1	True Positive
U128	1	116	High	1	1	True Positive
U129	1	4	Ultra Low	1	0	False Negative
U130	1	3.5	Ultra Low	1	1	True Positive
U131	1	61.5	High	1	1	True Positive
U133	1	2	Ultra Low	1	1	True Positive
U135	1	12	Low	1	1	True Positive
U136	1	3	Ultra Low	1	0	False Negative
U137	1	5	Ultra Low	1	1	True Positive
U138	1	11.5	Low	1	1	True Positive
U139	1	11	Low	1	1	True Positive
U141	1	14.5	Low	1	1	True Positive
U142	1	32	Low	1	1	True Positive
U144	1	6	Ultra Low	1	1	True Positive
U145	1	14.5	Low	1	1	True Positive
U147	1	77.5	High	1	1	True Positive
U148	1	18	Low	1	0	False Negative
U149	1	34.5	Low	1	1	True Positive
U151	1	2	Ultra Low	1	1	True Positive
U152	1	2.5	Ultra Low	1	1	True Positive
U153	1	9.5	Low	1	0	False Negative
U154	1	9	Ultra Low	1	1	True Positive
U155	1	20	Low	1	1	True Positive
U156	1	9	Ultra Low	1	1	True Positive
U157	1	187.5	High	1	0	False Negative
U158	1	34	Low	1	1	True Positive
U160	1	16	Low	1	1	True Positive
U161	1	12	Low	1	1	True Positive
U162	1	6	Ultra Low	1	1	True Positive
U163	1	6.5	Ultra Low	1	1	True Positive
U164	1	12.5	Low	1	1	True Positive
U165	1	11.5	Low	1	1	True Positive
U167	1	50	High	1	1	True Positive
U170	1	272.5	High	1	1	True Positive
U171	1	31	Low	1	1	True Positive
U172	1	17.5	Low	1	1	True Positive
U173	1	5	Ultra Low	1	1	True Positive
U174	1	7	Ultra Low	1	1	True Positive
U176	1	31	Low	1	1	True Positive
U177	1	81.5	High	1	1	True Positive
U178	1	5	Ultra Low	1	1	True Positive
U179	1	3	Ultra Low	1	1	True Positive
U180	1	3.5	Ultra Low	1	1	True Positive
U181	1	20	Low	1	1	True Positive
U182	1	265	High	1	1	True Positive
U183	1	7.5	Ultra Low	1	1	True Positive
U184	1	25.5	Low	1	1	True Positive
U185	1	35.5	Low	1	1	True Positive
U188	1	116	High	1	1	True Positive
U190	1	137.5	High	1	1	True Positive
U191	1	106.5	High	1	1	True Positive
U192	1	6.5	Ultra Low	1	1	True Positive
U193	1	3.5	Ultra Low	1	1	True Positive
U194	1	3.5	Ultra Low	1	1	True Positive
U195	1	12.5	Low	1	1	True Positive
U196	1	6	Ultra Low	1	1	True Positive
U197	1	0.5	Ultra Low	1	1	True Positive
U198	1	13	Low	1	1	True Positive
U199	1	3.5	Ultra Low	1	1	True Positive
U200	1	6.5	Ultra Low	1	1	True Positive

## Sheet: Low + Ultra Low
Sample	UEM	Egg Count Mean	Egg Count Category	UEM	RPA_Final	Outcome
U2	1	28.5	Low	1	1	True Positive
U6	1	13	Low	1	1	True Positive
U7	1	21.5	Low	1	1	True Positive
U8	1	2.5	Ultra Low	1	1	True Positive
U9	1	12	Low	1	1	True Positive
U10	1	1	Ultra Low	1	1	True Positive
U11	1	0.5	Ultra Low	1	1	True Positive
U12	1	32	Low	1	1	True Positive
U14	1	1	Ultra Low	1	1	True Positive
U16	1	0.5	Ultra Low	1	1	True Positive
U17	1	1	Ultra Low	1	1	True Positive
U18	1	3	Ultra Low	1	1	True Positive
U19	1	0.5	Ultra Low	1	1	True Positive
U21	1	6	Ultra Low	1	1	True Positive
U22	1	62	Low	1	1	True Positive
U23	1	14.5	Low	1	1	True Positive
U25	1	10.5	Low	1	1	True Positive
U27	1	1	Ultra Low	1	1	True Positive
U29	1	20.5	Low	1	1	True Positive
U30	1	5.5	Ultra Low	1	1	True Positive
U31	1	2.5	Ultra Low	1	1	True Positive
U33	1	0.5	Ultra Low	1	1	True Positive
U34	1	0.5	Ultra Low	1	0	False Negative
U35	1	19	Low	1	1	True Positive
U36	1	2.5	Ultra Low	1	1	True Positive
U37	1	6.5	Ultra Low	1	1	True Positive
U38	1	0.5	Ultra Low	1	1	True Positive
U42	1	0.5	Ultra Low	1	1	True Positive
U43	1	4	Ultra Low	1	1	True Positive
U44	1	5	Ultra Low	1	1	True Positive
U45	1	1	Ultra Low	1	1	True Positive
U50	1	1.5	Ultra Low	1	1	True Positive
U52	1	1.5	Ultra Low	1	1	True Positive
U55	1	6.5	Ultra Low	1	1	True Positive
U56	1	3	Ultra Low	1	1	True Positive
U57	1	3	Ultra Low	1	0	False Negative
U59	1	19	Low	1	0	False Negative
U60	1	31	Low	1	1	True Positive
U62	1	1.5	Ultra Low	1	1	True Positive
U63	1	1	Ultra Low	1	1	True Positive
U64	1	0.5	Ultra Low	1	1	True Positive
U66	1	4.5	Ultra Low	1	1	True Positive
U67	1	3.5	Ultra Low	1	1	True Positive
U69	1	4	Ultra Low	1	1	True Positive
U70	1	3	Ultra Low	1	0	False Negative
U71	1	25.5	Low	1	1	True Positive
U73	1	13	Low	1	1	True Positive
U74	1	43.5	Low	1	1	True Positive
U80	1	7.5	Ultra Low	1	1	True Positive
U82	1	22	Low	1	1	True Positive
U84	1	22.5	Low	1	1	True Positive
U85	1	4.5	Ultra Low	1	1	True Positive
U86	1	1.5	Ultra Low	1	0	False Negative
U87	1	13.5	Low	1	1	True Positive
U88	1	21.5	Low	1	1	True Positive
U89	1	23	Low	1	1	True Positive
U91	1	4.5	Ultra Low	1	1	True Positive
U92	1	43.5	Low	1	1	True Positive
U93	1	3.5	Ultra Low	1	1	True Positive
U94	0	0	Negative	0	0	True Negative
U95	0	0	Negative	0	0	True Negative
U96	0	0	Negative	0	0	True Negative
U97	0	0	Negative	0	0	True Negative
U98	0	0	Negative	0	0	True Negative
U99	0	0	Negative	0	0	True Negative
U100	0	0	Negative	0	0	True Negative
U101	0	0	Negative	0	0	True Negative
U102	0	0	Negative	0	0	True Negative
U103	0	0	Negative	0	0	True Negative
U104	1	6	Ultra Low	1	1	True Positive
U108	1	5	Ultra Low	1	1	True Positive
U113	1	6	Ultra Low	1	1	True Positive
U115	1	21	Low	1	1	True Positive
U116	1	23.5	Low	1	1	True Positive
U117	1	3	Ultra Low	1	1	True Positive
U118	1	10.5	Low	1	1	True Positive
U119	1	1	Ultra Low	1	1	True Positive
U120	1	2	Ultra Low	1	1	True Positive
U121	1	31.5	Low	1	1	True Positive
U122	1	27.5	Low	1	1	True Positive
U123	1	11	Low	1	1	True Positive
U124	1	30	Low	1	1	True Positive
U125	1	6.5	Ultra Low	1	1	True Positive
U126	1	13	Low	1	1	True Positive
U129	1	4	Ultra Low	1	0	False Negative
U130	1	3.5	Ultra Low	1	1	True Positive
U133	1	2	Ultra Low	1	1	True Positive
U135	1	12	Low	1	1	True Positive
U136	1	3	Ultra Low	1	0	False Negative
U137	1	5	Ultra Low	1	1	True Positive
U138	1	11.5	Low	1	1	True Positive
U139	1	11	Low	1	1	True Positive
U141	1	14.5	Low	1	1	True Positive
U142	1	32	Low	1	1	True Positive
U144	1	6	Ultra Low	1	1	True Positive
U145	1	14.5	Low	1	1	True Positive
U148	1	18	Low	1	0	False Negative
U149	1	34.5	Low	1	1	True Positive
U151	1	2	Ultra Low	1	1	True Positive
U152	1	2.5	Ultra Low	1	1	True Positive
U153	1	9.5	Low	1	0	False Negative
U154	1	9	Ultra Low	1	1	True Positive
U155	1	20	Low	1	1	True Positive
U156	1	9	Ultra Low	1	1	True Positive
U158	1	34	Low	1	1	True Positive
U160	1	16	Low	1	1	True Positive
U161	1	12	Low	1	1	True Positive
U162	1	6	Ultra Low	1	1	True Positive
U163	1	6.5	Ultra Low	1	1	True Positive
U164	1	12.5	Low	1	1	True Positive
U165	1	11.5	Low	1	1	True Positive
U171	1	31	Low	1	1	True Positive
U172	1	17.5	Low	1	1	True Positive
U173	1	5	Ultra Low	1	1	True Positive
U174	1	7	Ultra Low	1	1	True Positive
U176	1	31	Low	1	1	True Positive
U178	1	5	Ultra Low	1	1	True Positive
U179	1	3	Ultra Low	1	1	True Positive
U180	1	3.5	Ultra Low	1	1	True Positive
U181	1	20	Low	1	1	True Positive
U183	1	7.5	Ultra Low	1	1	True Positive
U184	1	25.5	Low	1	1	True Positive
U185	1	35.5	Low	1	1	True Positive
U192	1	6.5	Ultra Low	1	1	True Positive
U193	1	3.5	Ultra Low	1	1	True Positive
U194	1	3.5	Ultra Low	1	1	True Positive
U195	1	12.5	Low	1	1	True Positive
U196	1	6	Ultra Low	1	1	True Positive
U197	1	0.5	Ultra Low	1	1	True Positive
U198	1	13	Low	1	1	True Positive
U199	1	3.5	Ultra Low	1	1	True Positive
U200	1	6.5	Ultra Low	1	1	True Positive
